# Supplementary material for: A moderated mediation model to predict the adoption intention of renewable wind energy in developing countries
Source: PLoS One. 2023 Mar 2;18(3):e0281963. doi: 10.1371/journal.pone.0281963 (PMC9980790; doi:10.1371/journal.pone.0281963)
Supplement: S1 Dataset — (XLSX) [file pone.0281963.s001.xlsx]

## Sheet: Sheet1
Gender	Age	Education	Occupation	Technology_User	Tenure_Using_5G	Residential_Status	HC1	HC2	HC3	HC4	ARE1	ARE2	ARE3	ARE4	SI1	SI2	SI3	SI4	PBC1	PBC2	PBC3	PBC4	CV1	CV2	CV3	REAI1	REAI2	REAI3	EC1	EC2	EC3	EC4	EC5	EK1	EK2	EK3	EK4	EK5	ATE1	ATE2	ATE3	ATE4	ATE5
2	4	3	1	2	1	1	6	2	4	7	6	6	6	6	7	5	6	6	3	7	6	7	6	6	6	6	7	6	4	4	4	4	4	3	4	4	4	4	5	4	5	4	5
2	1	3	1	2	1	1	5	5	6	6	6	6	6	5	5	6	6	6	6	6	6	5	6	6	6	6	5	6	4	3	4	4	3	2	2	3	3	2	4	4	3	3	4
2	1	3	1	2	1	1	2	1	1	1	2	2	1	2	2	2	3	4	4	1	2	2	4	3	2	2	2	2	3	3	2	2	3	3	3	3	3	4	4	3	4	4	4
2	2	2	3	2	1	1	7	6	7	7	3	3	1	3	5	7	7	7	6	6	3	5	5	1	4	3	5	6	3	3	3	3	3	3	4	4	4	3	3	3	3	4	4
1	4	3	4	2	1	1	5	5	6	6	5	5	5	5	5	6	6	6	6	5	5	4	5	5	5	5	4	4	3	3	4	3	4	3	4	4	4	4	5	5	4	4	4
1	1	3	1	2	1	1	5	6	6	6	5	6	7	6	5	4	4	4	5	5	6	6	1	2	3	6	6	5	4	4	5	4	4	5	5	5	5	5	6	6	6	6	6
2	4	3	2	2	1	1	6	6	6	6	6	6	6	6	6	6	6	6	6	6	6	6	6	6	6	6	6	6	3	4	3	4	4	2	2	1	1	2	1	1	1	2	2
1	4	2	3	2	1	1	2	6	3	1	6	6	6	6	6	7	5	5	5	4	4	2	6	6	7	4	2	4	2	3	3	3	3	3	2	2	2	2	1	1	3	2	2
1	3	3	3	2	1	1	5	5	4	4	6	6	7	7	7	7	7	7	5	5	5	5	7	4	5	5	5	6	3	3	3	3	3	2	2	2	2	2	5	5	5	5	5
1	4	3	4	2	1	1	7	6	5	6	5	6	6	6	6	6	5	6	5	4	6	6	5	6	5	6	6	6	4	4	4	4	4	3	3	3	3	3	5	5	5	5	5
1	4	3	1	2	1	1	6	5	5	5	6	6	6	6	6	7	7	7	5	6	5	5	5	5	6	5	5	5	3	3	3	4	4	4	4	3	3	3	4	4	5	5	5
1	4	2	3	2	1	1	6	5	5	6	6	6	5	6	6	6	6	6	6	5	5	5	6	6	6	5	5	6	4	4	3	4	3	2	3	3	3	2	2	3	3	3	2
2	3	3	1	2	1	1	4	4	3	5	4	5	5	4	6	5	5	6	5	5	3	5	4	5	6	3	5	3	4	5	4	4	4	4	4	5	4	5	5	4	5	4	5
2	2	3	2	2	1	1	4	3	2	5	3	2	4	3	3	2	2	3	3	3	2	4	4	2	4	2	4	2	4	5	5	5	4	4	4	4	4	4	6	7	6	6	7
1	2	3	4	2	1	1	2	4	2	2	4	2	3	2	4	3	4	4	4	2	3	2	2	3	2	3	2	3	4	4	4	5	4	4	4	4	3	4	2	2	2	2	3
1	3	3	2	2	1	1	1	2	2	3	2	1	2	1	2	1	2	2	3	3	2	2	1	2	1	2	2	2	4	4	4	4	4	4	4	4	3	3	2	2	3	3	3
1	2	2	1	2	1	1	4	5	4	4	4	4	4	4	4	4	4	4	4	4	4	4	4	4	4	4	4	4	3	4	5	4	3	3	3	3	3	3	4	4	4	5	4
1	3	3	3	2	1	1	4	4	4	4	4	6	6	6	6	6	6	6	3	3	4	4	3	4	4	4	4	6	3	3	4	4	3	2	2	3	2	2	2	2	2	3	3
1	3	3	1	2	1	1	5	2	2	1	6	6	6	6	6	6	6	6	5	4	5	2	7	7	6	5	2	3	2	2	2	3	2	3	3	4	3	3	3	3	4	3	3
2	2	2	3	2	2	1	2	5	3	2	5	6	5	5	7	5	5	7	5	5	5	6	6	6	5	5	6	6	4	4	4	5	5	3	3	4	4	4	5	4	4	4	4
1	2	3	3	2	2	1	5	3	3	3	3	6	5	5	5	5	6	6	3	3	5	5	5	5	3	5	5	3	3	3	3	3	3	4	4	4	4	4	3	4	4	4	3
2	1	3	2	2	2	1	6	5	4	6	2	3	3	3	6	5	5	6	5	5	5	6	5	5	4	5	6	5	4	4	4	4	5	4	3	3	3	3	3	2	3	2	2
2	3	3	1	2	2	1	4	5	4	4	6	5	4	5	4	5	4	5	4	4	4	4	5	5	6	4	4	4	3	3	3	3	3	2	2	2	2	2	2	3	3	3	4
2	3	3	3	2	2	1	3	3	4	4	4	3	3	4	4	4	4	4	4	4	4	4	4	4	4	4	4	4	3	3	3	2	2	2	2	3	3	3	2	2	2	3	3
2	1	3	4	2	2	1	2	2	2	3	4	5		4	5	4	4	5	3	2	2	2	4	4	4	2	2	3	3	3	3	2	2	3	3	3	2	2	4	3	3	3	3
1	2	2	4	2	2	1	6	6	6	7	6	6	6	6	6	6	6	5	6	6	6	6	6	6	6	6	6	6	4	5	4	4	5	4	4	5	4	4	7	6	6	6	7
1	4	3	2	2	2	1	5	3	2	7	4	5	5	6	6	5	5	6	6	4	5	7	5	3	4	5	7	4	3	3	3	3	3	3	3	3	3	3	3	3	3	3	3
1	1	3	2	2	2	1	4	5	3	4	4	5	4	5	4	4	6	5	4	4	5	5	4	5	5	5	5	4	4	3	2	3	3	3	3	3	3	3	2	2	4	2	2
2	1	2	2	2	2	1	7	7	1	7	7	6	7	7	7	6	4	5	7	7	5	6	6	6	7	5	6	6	2	2	2	3	2	2	2	2	3	3	3	3	3	3	3
1	1	3	3	2	2	1	4	5	2	2	5	5	4	5	6	5	5	5	3	3	3	2	3	5	5	3	2	2	5	4	4	4	4	2	2	3	3	4	3	3	2	3	3
1	3	3	1	2	2	1	6	6	4	6	7	5	6	5	7	5	5	6	6	6	6	6	7	7	7	6	6	7	3	4	4	4	3	3	3	3	2	2	3	3	2	2	2
1	4	2	2	2	2	1	3	6	6	2	6	5	4	5	7	4	6	5	3	4	5	2	6	5	6	5	2	2	3	2	2	3	3	3	2	3	3	3	4	3	4	4	4
1	3	3	2	2	2	1	5	2	7	4	6	7	5	5	4	6	4	5	6	5	7	6	5	6	5	7	6	6	3	4	3	3	3	3	4	4	4	4	6	6	6	7	7
1	3	3	4	2	2	1	7	6	6	6	6	6	6	6	6	6	6	6	6	6	6	6	6	6	6	6	6	6	4	4	4	4	4	3	3	3	3	3	5	4	6	5	6
2	2	3	3	2	2	1	4	4	4	4	4	2	2	3	4	2	4	4	4	4	4	4	4	4	4	4	4	4	3	3	4	3	3	2	2	2	2	2	2	2	2	2	2
2	1	2	3	2	2	1	6	5	5	5	6	6	5	5	5	6	6	7	5	5	5	5	5	5	6	5	5	5	3	4	2	3	3	3	3	3	2	4	3	3	6	6	4
2	3	2	4	2	2	1	7	6	7	7	6	6	5	5	6	7	6	7	7	7	7	7	7	5	6	7	7	7	3	3	3	3	4	2	3	3	4	4	4	3	3	3	4
1	2	2	3	2	2	1	6	5	5	7	5	4	6	5	6	6	6	6	5	5	6	6	5	4	4	6	6	6	4	4	3	3	4	3	3	4	3	4	5	5	6	6	6
1	3	3	1	2	2	1	5	6	5	5	5	5	6	6	6	6	5	5	6	6	5	5	5	5	4	5	5	5	3	3	3	3	4	2	3	3	2	2	1	2	2	2	2
1	4	3	3	2	2	1	7	7	6	7	5	4	5	6	7	7	7	7	7	5	6	6	4	4	4	6	6	6	2	2	3	2	3	4	3	3	4	3	2	1	2	2	2
2	4	2	1	2	2	1	6	6	6	6	7	5	7	6	7	5	7	5	6	6	4	4	7	7	7	4	4	5	3	3	4	4	4	3	3	3	3	3	3	3	3	3	3
1	3	3	3	2	2	1	4	5	5	5	6	6	7	7	6	7	6	5	5	5	5	5	5	6	6	5	5	5	4	4	4	4	4	3	3	3	3	3	3	3	3	3	3
2	2	3	2	2	2	1	3	2	7	5	5	6	7	6	5	6	6	7	6	7	6	7	3	6	6	6	7	7	3	4	4	4	4	3	3	3	3	3	5	5	6	7	7
2	3	3	3	2	2	1	7	7	6	6	6	6	5	5	6	6	6	5	6	6	6	7	6	6	6	6	7	6	4	3	4	4	4	2	2	3	3	3	2	2	3	3	3
2	2	3	4	2	2	1	2	1	6	5	7	6	7	5	5	4	7	6	5	6	5	6	2	6	6	5	6	6	3	3	3	4	4	3	2	3	3	3	3	2	3	3	3
1	2	3	1	2	2	1	4	3	6	6	5	5	6	6	4	5	5	6	5	3	5	6	3	5	5	5	6	5	3	3	3	3	3	3	3	3	3	3	3	3	3	3	3
1	1	3	1	2	2	1	6	6	6	6	6	5	6	6	5	6	6	5	6	6	6	6	6	5	6	6	6	6	3	3	4	4	4	2	2	2	2	2	2	2	3	3	3
1	1	3	3	2	2	1	5	5	6	2	5	6	4	5	5	4	4	5	5	6	6	6	5	4	3	6	6	6	3	3	2	2	2	2	2	3	2	3	2	2	3	3	3
2	4	3	2	2	2	1	2	1	6	2	6	6	5	6	3	4	6	5	6	6	5	6	2	6	6	5	6	6	3	3	3	3	3	2	2	3	2	2	2	2	3	2	2
1	1	3	3	2	2	1	2	1	1	6	7	6	7	6	4	5	7	6	6	5	6	5	2	6	6	6	5	6	4	4	5	4	4	4	4	5	5	5	5	5	5	5	5
